# Supplementary material for: Jiawei Suanzaoren decoction for the treatment of perimenopausal insomnia: clinical observation and experimental study
Source: Front Pharmacol. 2025 Jan 29;15:1495957. doi: 10.3389/fphar.2024.1495957 (PMC11813739; doi:10.3389/fphar.2024.1495957)
Supplement: Supplementary file 1 [file DataSheet1.zip]

Archive with 6 entries (6 files):
- Suppl. Mat. Fig.3.pdf
- Suppl. Mat. Fig.4.pdf
- Suppl. Mat. Fig.5.pdf
- Suppl. Mat. Fig.6.pdf
- Suppl. Mat. Fig.1.pdf
- Suppl. Mat. Fig.2.pdf
